# Supplementary material for: Evaluation of Japanese people's perception of risk information for making decisions to receive influenza and rubella vaccinations
Source: Health Expect. 2021 Aug 25;24(6):2013–22. doi: 10.1111/hex.13342 (PMC8628585; doi:10.1111/hex.13342)
Supplement: Supplementary file 1 — Supporting information. [file HEX-24-2013-s001.xlsx]

## Sheet: Table 2
Table 2. Intention to have influenza and rubella vaccinations (Multiple logistic regression analysis: n=1,030)
		No Information (Baseline)		Minor Risk		Severe Risk		Susceptibility		Maternal Discouragement		Friend's Encouragement
		Adjusted odds ratio (95%CI)	p value	Adjusted odds ratio (95%CI)	p value	Adjusted odds ratio (95%CI)	p value	Adjusted odds ratio (95%CI)	p value	Adjusted odds ratio (95%CI)	p value	Adjusted odds ratio (95%CI)	p value
INFLUENZA VACCINATION INTENTION
Age	20-29 (Ref.)		＜0.01		＜0.01		＜0.01		＜0.01		＜0.01		＜0.01
	30-39	1.21 (0.82, 1.81)	0.335	1.02 (0.68, 1.51)	0.938	1.19 (0.80, 1.77)	0.393	1.15 (0.77, 1.71)	0.497	1.18 (0.80, 1.76)	0.407	0.99 (0.67, 1.48)	0.97
	40-49	0.73 (0.49, 1.11)	0.139	0.56 (0.37, 0.84)**	＜0.01	0.62 (0.41, 0.94)*	0.02	0.52 (0.35, 0.79)**	＜0.01	0.63 (0.42, 0.95)	0.027	0.58 (0.39, 0.87)**	0.01
	50-59	0.61 (0.41, 0.91)*	0.02	0.49 (0.33, 0.73)**	＜0.01	0.55 (0.37, 0.82)**	＜0.01	0.48 (0.32, 0.71)**	＜0.01	0.55 (0.37, 0.83)**	<0.01	0.55 (0.37, 0.82)**	＜0.01
	60 and over	1.22 (0.83, 1.81)	0.315	0.87 (0.59, 1.28)	0.474	0.94 (0.63, 1.39)	0.745	0.83 (0.56, 1.23)	0.347	0.97 (0.66, 1.44)	0.891	1.00 (0.68, 1.48)	0.99
Gender	Male (Ref.)
	Female	0.88 (0.69, 1.14)	0.34	0.87 (0.68, 1.12)	0.28	0.83 (0.64, 1.06)	0.138	0.88 (0.69, 1.13)	0.322	0.88 (0.68, 1.13)	0.308	0.93 (0.73, 1.20)	0.58
Has child/children <20 years	No (Ref.)
	Yes	1.37 (1.91, 1.85)	0.05	1.29 (0.95, 1.74)	0.105	1.47 (1.08, 1.99)*	0.01	1.38 (1.02, 1.88)*	0.04	1.42 (1.05, 1.92)*	0.03	1.52 (1.12, 2.06)**	0.01
Education level	High school or less (Ref.)
	More than high school	1.19 (0.92, 1.53)	0.18	1.22 (0.95, 1.57)	0.121	1.24 (0.96, 1.59)	0.101	1.13 (0.88, 1.45)	0.338	1.12 (0.87, 1.44)	0.377	1.11 (0.86, 1.43)	0.41
RUBELLA VACCINATION INTENTION
Age	20-29 (Ref.)		＜0.01		0.01		0.02		＜0.00		＜0.01		＜0.01
	30-39	0.65 (0.42, 1.01)	0.58	0.71 (0.46, 1.10)	0.126	0.70 (0.46, 1.07)	0.096	0.60 (0.39, 0.94)*	0.03	0.67 (0.44, 1.01)	0.058	0.75 (0.50, 1.12)	0.158
	40-49	0.44 (0.29, 0.69)**	＜0.01	0.52 (0.33, 0.80)**	＜0.01	0.54 (0.35, 0.82)**	＜0.01	0.47 (0.30, 0.74)**	＜0.01	0.47 (0.31, 0.74)**	＜0.01	0.43 (0.29, 0.66)**	＜0.01
	50-59	0.40 (0.26, 0.62)**	＜0.01	0.51 (0.34, 0.78)**	＜0.01	0.64 (0.43, 0.96)	0.03	0.52 (0.34, 0.79)**	<0.01	0.45 (0.30, 0.70)**	＜0.01	0.54 (0.36, 0.79)**	＜0.01
	60 and over	0.49 (0.32, 0.75)**	＜0.01	0.52 (0.34, 0.79)**	＜0.01	0.54 (0.36, 0.81)**	＜0.01	0.48 (0.32, 0.74)**	＜0.01	0.47 (0.31, 0.72)**	＜0.01	0.52 (0.35, 0.78)**	＜0.01
Gender	Male (Ref.)
	Female	1.05 (0.81, 1.37)	0.694	0.89 (0.69, 1.16)	0.395	1.00 (0.77, 1.29)	0.984	1.22 (0.94, 1.59)	0.143	0.66 (0.50, 0.87)**	＜0.01	0.79 (0.61, 1.02)	0.07
Has child/children <20 years	No (Ref.)
	Yes	1.20 (0.87, 1.65)	0.267	1.40 (1.01, 1.93)*	0.04	1.59 (1.16, 2.18)**	＜0.01	1.89 (1.35, 2.64)**	<0.01	1.05 (0.75, 1.47)	0.767	1.01 (0.81, 1.49)	0.55
Education level	High school or less (Ref.)
	More than high school	1.27 (0.98, 1.64)	0.75	1.17 (0.90, 1.52)	0.237	1.17 (0.91, 1.51)	0.225	1.34 (1.03, 1.75)*	0.03	1.09 (0.82, 1.44)	0.556	1.13 (0.87, 1.45)	0.365
p-value (* = p<0.05, ** = p<0.01). CI: Confidence interval
Gender: Male=0, Female=1; Age: 20s~60s and over; Having a child/children: Yes=1, No=0; Education level: More than high school=1, High school or less=0

## Sheet: ★Supplemental table 1
Supplemental table 1. Intention to have influenza and rubella vaccinations (Multiple logistic regression analysis: n=1030)
		No Information (Baseline)			Minor Risk			Severe Risk			Susceptibility			Maternal Discouragement			Friend's Encouragement
		Unstandardized coefficient B	Adjusted odds ratio (95%CI)	p value	Unstandardized coefficient B	Adjusted odds ratio (95%CI)	p value	Unstandardized coefficient B	Adjusted odds ratio (95%CI)	p value	Unstandardized coefficient B	Adjusted odds ratio (95%CI)	p value	Unstandardized coefficient B	Adjusted odds ratio (95%CI)	p value	Unstandardized coefficient B	Adjusted odds ratio (95%CI)	p value
INFLUENZA VACCINATION INTENTION
Age	20-29 (Ref.)			＜0.01			＜0.01			＜0.01			＜0.01			＜0.01			＜0.01
	30-39	0.196	1.21 (0.82, 1.81)	0.335	0.016	1.02 (0.68, 1.51)	0.938	0.174	1.19 (0.80, 1.77)	0.393	0.139	1.15 (0.77, 1.71)	0.497	0.168	1.18 (0.80, 1.76)	0.407	-0.01	0.99 (0.67, 1.48)	0.97
	40-49	-0.309	0.73 (0.49, 1.11)	0.139	-0.577	0.56 (0.37, 0.84)**	＜0.01	-0.474	0.62 (0.41, 0.94)*	0.02	-0.648	0.52 (0.35, 0.79)**	＜0.01	-0.462	0.63 (0.42, 0.95)	0.027	-0.54	0.58 (0.39, 0.87)**	0.01
	50-59	-0.498	0.61 (0.41, 0.91)*	0.02	-0.717	0.49 (0.33, 0.73)**	＜0.01	-0.602	0.55 (0.37, 0.82)**	＜0.01	-0.738	0.48 (0.32, 0.71)**	＜0.01	-0.591	0.55 (0.37, 0.83)**	<0.01	-0.6	0.55 (0.37, 0.82)**	＜0.01
	60 and over	0.201	1.22 (0.83, 1.81)	0.315	-0.143	0.87 (0.59, 1.28)	0.474	-0.065	0.94 (0.63, 1.39)	0.745	-0.187	0.83 (0.56, 1.23)	0.347	-0.027	0.97 (0.66, 1.44)	0.891	<0.01	1.00 (0.68, 1.48)	0.99
Gender	Male (Ref.)
	Female	-0.12	0.88 (0.69, 1.14)	0.34	-0.14	0.87 (0.68, 1.12)	0.28	-0.19	0.83 (0.64, 1.06)	0.138	-0.13	0.88 (0.69, 1.13)	0.322	-0.13	0.88 (0.68, 1.13)	0.308	0.07	0.93 (0.73, 1.20)	0.58
Has child/children <20 years	No (Ref.)
	Yes	0.311	1.37 (1.91, 1.85)	0.05	0.251	1.29 (0.95, 1.74)	0.105	0.383	1.47 (1.08, 1.99)*	0.01	0.325	1.38 (1.02, 1.88)*	0.04	0.348	1.42 (1.05, 1.92)*	0.03	0.42	1.52 (1.12, 2.06)**	0.01
Education level	High school or less (Ref.)
	More than high school	0.171	1.19 (0.92, 1.53)	0.18	0.198	1.22 (0.95, 1.57)	0.121	0.212	1.24 (0.96, 1.59)	0.101	0.123	1.13 (0.88, 1.45)	0.338	0.113	1.12 (0.87, 1.44)	0.377	0.1	1.11 (0.86, 1.43)	0.41
RUBELLA VACCINATION INTENTION
Age	20-29 (Ref.)			＜0.01			0.01			0.02			＜0.00			＜0.01			＜0.01
	30-39	-0.432	0.65 (0.42, 1.01)	0.58	-0.344	0.71 (0.46, 1.10)	0.126	-0.357	0.70 (0.46, 1.07)	0.096	-0.506	0.60 (0.39, 0.94)*	0.03	-0.405	0.67 (0.44, 1.01)	0.058	-0.287	0.75 (0.50, 1.12)	0.158
	40-49	-0.811	0.44 (0.29, 0.69)**	＜0.01	-0.66	0.52 (0.33, 0.80)**	＜0.01	-0.624	0.54 (0.35, 0.82)**	＜0.01	-0.753	0.47 (0.30, 0.74)**	＜0.01	-0.747	0.47 (0.31, 0.74)**	＜0.01	-0.839	0.43 (0.29, 0.66)**	＜0.01
	50-59	-0.911	0.40 (0.26, 0.62)**	＜0.01	-0.667	0.51 (0.34, 0.78)**	＜0.01	-0.446	0.64 (0.43, 0.96)	0.03	-0.661	0.52 (0.34, 0.79)**	<0.01	-0.792	0.45 (0.30, 0.70)**	＜0.01	-0.625	0.54 (0.36, 0.79)**	＜0.01
	60 and over	-0.712	0.49 (0.32, 0.75)**	＜0.01	-0.664	0.52 (0.34, 0.79)**	＜0.01	-0.616	0.54(0.36, 0.81)**	＜0.01	-0.727	0.48 (0.32, 0.74)**	＜0.01	-0.754	0.47 (0.31, 0.72)**	＜0.01	-0.647	0.52 (0.35, 0.78)**	＜0.01
Gender	Male (Ref.)
	Female	0.05	1.05 (0.81, 1.37)	0.694	-0.11	0.89 (0.69, 1.16)	0.395	-0.003	1.00 (0.77, 1.29)	0.984	0.2	1.22 (0.94, 1.59)	0.143	-0.42	0.66 (0.50, 0.87)**	＜0.01	-0.24	0.79 (0.61, 1.02)	0.07
Has child/children <20 years	No (Ref.)
	Yes	0.18	1.20 (0.87, 1.65)	0.267	0.336	1.40 (1.01, 1.93)*	0.04	0.464	1.59 (1.16, 2.18)**	＜0.01	0.636	1.89 (1.35, 2.64)**	<0.01	0.05	1.05 (0.75, 1.47)	0.767	0.094	1.01 (0.81, 1.49)	0.55
Education level	High school or less (Ref.)
	More than high school	0.237	1.27 (0.98, 1.64)	0.75	0.157	1.17 (0.90, 1.52)	0.237	0.157	1.17 (0.91, 1.51)	0.225	0.294	1.34 (1.03, 1.75)*	0.03	0.083	1.09 (0.82, 1.44)	0.556	0.117	1.13 (0.87, 1.45)	0.365
p-value (* = p<0.05, ** = p<0.01). CI: Confidence interval
Gender: Male=0, Female=1; Age: 20s~60s and over; Having a child/children: Yes=1, No=0; Education level: More than high school=1, High school or less=0

## Sheet: ★Supplemental table 2
	Supplemental table 2. Interaction effects of demographic variables with intention to receive influenza vaccination
		(Multiple logistic regression analysis: n=1,030)
					Unstandardized coefficient B	Adjusted odds ratio (95% CI)			p value		Unstandardized coefficient B	Adjusted odds ratio (95% CI)			p value		Unstandardized coefficient B	Adjusted odds ratio (95% CI)			p value
	When given no information, do you intend to have the vaccination? (baseline)
				interacted with Gender						interacted with Having a child/children						interacted with Educational Level
		Age	20s (Ref.)						0.03						<0.01						<0.01
			30s		-0.14	0.87	(0.57,	1.33)	0.52		0.15	1.16	(0.60,	2.24)	0.65		0.49	1.63	(1.07,	2.46)*	0.02
			40s		0.33	1.39	(0.92,	2.12)	0.12		0.85	2.33	(1.51,	3.61)**	<0.01		0.52	1.69	(1.14,	2.51)*	0.01
			50s		-0.3	0.74	(0.48,	1.14)	0.17		0.09	1.1	(0.73,	1.64)	0.65		0.08	1.08	(0.71,	1.65)	0.72
			60s and over		-0.52	0.6	(0.38,	0.93)*	0.02		-0.65	0.52	(0.27,	1.03)	0.06		-0.57	0.57	(0.37,	0.88)*	0.01
		Educational level	High school or less (Ref.)
			More than high school		0.11	1.11	(0.84,	1.48)	0.46		0.47	1.6	(1.14,	2.24)*	0.01
		Having a child/children	No (Ref.)
			Yes		0.09	1.1	(0.79,	1.53)	0.58
	When given minor risk information, do you intend to have the vaccination?
				with Gender						with Having a child/children						with Educational Level
		Age	20s (Ref.)						<0.01						<0.01						<0.01
			30s		0.12	1.12	(0.74,	1.71)	0.58		0.51	1.66	(0.86,	3.21)	0.13		0.68	1.97	(1.30,	3.01)**	<0.01
			40s		0.43	1.54	(1.01,	2.35)	0.05		0.76	2.14	(1.38,	3.31)**	<0.01		0.66	1.93	(1.29,	2.88)**	<0.01
			50s		-0.32	0.73	(0.48,	1.11)	0.14		-0.05	0.95	(0.64,	1.42)	0.81		0.09	1.09	(0.71,	1.66)	0.69
			60s and over		-0.61	0.54	(0.35,	0.84)*	0.01		-0.71	0.49	(0.25,	0.95)*	0.03		-0.4	0.67	(0.44,	1.02)	0.06
		Educational Level	High school or less (Ref.)
			More than high school		0.06	1.06	(0.80,	1.41)	0.67		0.4	1.49	(1.06,	2.09)	0.02
		Having a child/children	No (Ref.)
			Yes		0.1	1.11	(0.79,	1.54)	0.55
	When given severe risk information, do you intend to have the vaccination?
				with Gender						with Having a child/children						with Educational Level
		Age	20s (Ref.)						<0.01						<0.01						<0.01
			30s		0.02	1.02	(0.67,	1.55)	0.93		0.69	2	(1.03,	3.87)*	0.04		0.43	1.54	(1.02,	2.33)*	0.04
			40s		0.49	1.63	(1.07,	2.48)*	0.02		0.99	2.7	(1.73,	4.20)**	<0.01		0.78	2.05	(1.37,	3.06)**	<0.01
			50s		-0.47	0.62	(0.40,	0.97)*	0.04		0.03	1.03	(0.69,	1.54)	0.89		0.18	1.2	(0.78,	1.83)	0.41
			60s and over		-0.52	0.6	(0.38,	0.93)*	0.02		-0.64	0.53	(0.27	1.04)	0.07		-0.46	0.63	(0.41,	0.90)*	0.03
		Educational Level	High school or less (Ref.)
			More than high school		-0.02	0.98	(0.74,	1.31)	0.89		0.63	1.88	(1.33,	2.64)**	<0.01
		Having a child/children	No (Ref.)
			Yes		0.16	1.17	(0.84,	1.64)	0.34
	When given susceptibility information, do you intend to have the vaccination?
				with Gender						with Having a child/children						with Educational Level
		Age	20s (Ref.)						<0.01						<0.01						<0.01
			30s		0.2	1.22	(0.81,	1.86)	0.35		0.64	1.89	(0.97,	3.68)	0.06		0.53	1.7	(1.12,	2.58)*	0.01
			40s		0.56	1.75	(1.14,	2.68)*	0.01		0.97	2.63	(1.67,	4.12)**	<0.01		0.69	2	(1.33,	3.00)**	<0.01
			50s		-0.48	0.62	(0.40,	0.96)*	0.03		-0.03	0.97	(0.65,	1.46)	0.9		0.09	1.1	(0.72,	1.67)	0.67
			60s and over		-0.56	0.57	(0.37,	0.88)*	0.01		-0.69	0.5	(0.26,	0.97)*	0.04		-0.59	0.55	(0.36,	0.85)*	0.01
		Educational level	High school or less (Ref.)
			More than high school		-0.01	0.99	(0.75,	1.32)	0.96		0.51	1.67	(1.19,	2.35)**	<0.01
		Having a child/children	No (Ref.)
			Yes		0.12	1.13	(0.81	1.58)	0.46
	When discouraged by your mother, do you intend to have the vaccination?
				with Gender						with Having a child/children						with Educational Level
		Age	20s (Ref.)						0.01						<0.01						<0.01
			30s		-0.11	0.89	(0.59,	1.36)	0.6		0.55	1.74	(0.90,	3.35)	0.1		0.42	1.52	(1.01,	2.30)	0.05
			40s		0.51	1.67	(1.10,	2.55)*	0.02		0.96	2.61	(1.68,	4.06)**	<0.01		0.6	1.82	(1.22,	2.72)**	<0.01
			50s		-0.27	0.76	(0.50,	1.17)*	0.21		0	1	(0.66,	1.49)	0.98		0.17	1.18	(0.78,	1.81)	0.43
			60s and over		-0.49	0.62	(0.40,	0.96)*	0.03		-0.56	0.57	(0.30,	1.11)	0.1		-0.55	0.57	(0.37,	0.89)*	0.01
		Educational Level	High school or less (Ref.)
			More than high school		0.05	1.06	(0.79,	1.40)	0.71		0.57	1.77	(1.26,	2.49)**	<0.01
		Having a child/children	No (Ref.)
			Yes		0.19	1.21	(0.87,	1.68)	0.26
	When encouraged by a friend, do you intend to have the vaccination?
				with Gender						with Having a child/children						with Educational Level
		Age	20s (Ref.)						0.02						<0.01						<0.01
			30s		0.05	1.05	(0.69,	1.60)	0.81		0.68	1.97	(1.01,	3.85)	0.05		0.49	1.63	(1.08,	2.48)*	0.02
			40s		0.48	1.62	(1.06,	2.47)*	0.03		0.92	2.5	(1.60,	3.90)**	<0.01		0.45	1.56	(1.05,	2.33)*	0.03
			50s		-0.22	0.8	(0.52,	1.22)	0.3		0.05	1.06	(0.71,	1.58)	0.79		0.05	1.05	(0.69,	1.61)	0.81
			60s and over		-0.43	0.65	(0.42,	1.00)	0.05		-0.54	0.58	(0.30,	1.11)	0.1		-0.55	0.58	(0.38,	0.88)*	0.01
		Educational level	High school or less (Ref.)
			More than high school		0.08	1.08	(0.81,	1.43)	0.6		0.52	1.68	(1.19,	2.37)**	<0.01
		Having a child/children	No (Ref.)
			Yes		0.22	1.25	(0.89,	1.73)	0.19
	p-value (* = p<0.05, ** = p<0.01) CI: Confidence interval
	Gender: Male=0, Female=1; Age: 20s~60s and over; Having a child/children: Yes=1, No=0; Education level: More than high school=1, High school or less=0

## Sheet: ★Supplemental table 3
SI 6. Comparison of intention to have a vaccinations between baseline (without information) and various risk information provided (McNemar nonparametric test: n=1,030)
			Intended		Did not intend		Total	Difference between a and b	McNemar (χ2) value	p value
			n (%)		n (%)		n (%)	n (%)
Influenza vaccination
	No information (Ref.)		Minor risk information
		Intended	418 (40.6)		22 (2.1)	b	440 (42.7)	41 (48.2)	18.82**	＜0.01
		Did not intend	63 (6.1)	a	527 (51.2)		590 (57.3)
			Severe risk information
		Intended	385 (37.4)		55 (5.3)	b	440 (42.7)	4 (3.5)	0.08	0.779
		Did not intend	59 (5.7)	a	531 (51.6)		590 (57.3)
			Susceptibility information
		Intended	410 (39.8)		30 (2.9)	b	440 (42.7)	42 (41.2)	16.48**	＜0.01
		Did not intend	72 (7.0)	a	518 (50.3)		590 (57.3)
			Mother's discouragement
		Intended	398 (38.6)		42 (4.1)	b	440 (42.7)	10 (10.6)	0.86	0.353
		Did not intend	52 (5.0)	a	538 (52.2)		590 (57.3)
			Friend's encouragement
		Intended	409 (39.7)		31 (3.0)	b	440 (42.7)	34 (35.4)	11.34**	<0.01
		Did not intend	65 (6.3)	a	525 (51.0)		590 (57.3)
	Mother's discouragement		Friend's encouragement
		Intended	440 (42.7)		10 (1.0)	b	450 (43.7)	24 (54.5)	12.02**	<0.01
		Did not intend	34 (3.3)	a	546 (53.0)		580 (56.3)
Rubella vaccination
	No information (Ref.)		Minor risk information
		Intended	599 (58.2)		66 (6.4)	b	665 (64.6)	5 (3.6)	0.12	0.733
		Did not intend	71 (6.9)	a	294 (28.5)		365 (35.4)
			Severe risk information
		Intended	528 (51.3)		137 (13.3)	b	665 (64.6)	45 (19.7)	8.45**	<0.01
		Did not intend	92 (8.9)	a	273 (26.5)		365 (35.4)
			Susceptibility information
		Intended	550 (53.4)		115 (11.2)	b	665 (64.6)	11 (4.6)	0.42	0.519
		Did not intend	126 (12.2)	a	239 (23.2)		365 (35.4)
			Mother's discouragement
		Intended	256 (24.9)		409 (39.7)	b	665 (64.6)	372 (83.4)	308.61**	＜0.01
		Did not intend	37 (3.6)	a	328 (31.8)		365 (35.4)
			Friend's encouragement
		Intended	363 (35.2)		302 (29.3)	b	665 (64.6)	242 (66.9)	160.45**	＜0.01
		Did not intend	60 (5.8)	a	305 (29.6)		365 (35.4)
	Mother's discouragement		Friend's encouragement
		Intended	283 (27.5)		10 (9.7)	b	293 (28.4)	130 (86.7)	110.94**	＜0.01
		Did not intend	140 (13.6)	a	597 (58.0)		737 (71.6)
p-value (* = p<0.05, ** = p<0.01)
Intended: Intended to have the vaccination, Did not intend: Did not intend to have the vaccination

## Sheet: ★Supplemental table 4
	Supplemental table 4. Effects of interactions of demographic variables and the intention to have the rubella vaccination
		(Multiple logistic regression analysis: n=1,030)
					Unstandardized coefficient B	Adjusted odds ratio (95% CI)			p value		Unstandardized coefficient B	Adjusted odds ratio (95% CI)			p value		Unstandardized coefficient B	Adjusted odds ratio (95% CI)			p value
	When given no information, do you intend to have the vaccination? (baseline)
				interacted with Gender						interacted with Having a child/children						interacted with Education Level
		Age	20s (Ref.)						<0.01						0.01						<0.01
			30s		1.04	2.82	(1.65,	4.81)**	<0.01		0.76	2.13	(0.96,	4.72)	0.06		0.75	2.12	(1.31,	3.44)**	<0.01
			40s		0.57	1.77	(1.10,	2.84)*	0.02		0.6	1.83	(1.12,	2.99)*	0.02		0.59	1.8	(1.15,	2.81)*	0.01
			50s		-0.14	0.87	(0.57,	1.33)	0.51		-0.14	0.87	(0.58,	1.30)	0.49		0.16	1.17	(0.75,	1.82)	0.48
			60s and over		-0.38	0.68	(0.45,	1.04)	0.08		-0.52	0.59	(0.33,	1.09)	0.09		-0.32	0.73	(0.49,	1.09)	0.12
		Educational Level	High school or less (Ref.)
			More than high school		0.15	1.16	(0.86,	1.56)	0.34		0.41	1.51	(1.04,	2.19)*	0.03
		Having a child/children	No (Ref.)
			Yes		0.41	1.5	(1.05,	2.17)*	0.03
	When given minor risk information, do you intend to have the vaccination?
				with Gender						with Having a child/children						with Education Level
		Age	20s (Ref.)						<0.01						0.12						0.01
			30s		0.7	2.01	(1.23,	3.28)*	0.01		0.49	1.64	(0.78,	3.43)	0.19		0.53	1.69	(1.07,	2.69)*	0.03
			40s		0.7	2.01	(1.23,	3.28)*	0.01		0.58	1.78	(1.10,	2.89)*	0.02		0.56	1.76	(1.12,	2.75)*	0.01
			50s		-0.14	0.87	(0.57,	1.34)	0.53		0.2	1.22	(0.80,	1.87)	0.36		0.27	1.31	(0.84,	2.06)	0.24
			60s and over		-0.38	0.69	(0.45,	1.05)	0.08		-0.04	0.96	(0.52,	1.80)	0.91		-0.23	0.79	(0.53,	1.18)	0.26
		Educational Level	High school or less (Ref.)
			More than high school		0.05	1.05	(0.78,	1.41)	0.75		0.54	1.71	(1.16,	2.51)**	<0.01
		Having a child/children	No (Ref.)
			Yes		0.49	1.63	(1.13,	2.36)*	0.01
	When given severe risk information, do you intend to have the vaccination?
				with Gender						with Having a child/children						with Education Level
		Age	20s (Ref.)						<0.01						<0.01						0.02
			30s		0.73	2.07	(1.39,	3.31)**	<0.01		1.2	3.31	(1.44,	7.61)*	0.01		0.32	1.38	(0.90,	2.11)	0.14
			40s		0.63	1.88	(1.19,	2.97)*	0.01		0.71	2.04	(1.27,	3.27)**	<0.01		0.71	2.04	(1.31,	3.15)**	<0.01
			50s		-0.09	0.91	(0.60,	1.39)	0.67		0.24	1.28	(0.84,	1.93)	0.25		0.29	1.33	(0.86,	2.06)	0.2
			60s and over		-0.09	0.91	(0.60,	1.39)	0.67		-0.07	0.93	(0.51,	1.71)	0.82		0	1	(0.67,	1.49)	1
		Educational Level	High school or less (Ref.)
			More than high school		0.08	1.08	(0.81,	1.44)	0.61		0.49	1.63	(1.13,	2.34)*	0.01
		Having a child/children	No (Ref.)
			Yes		0.56	1.75	(1.22,	2.51)**	<0.01
	When given susceptibility information, do you intend to have the vaccination?
				with Gender						with Having a child/children						with Education Level
		Age	20s (Ref.)						<0.01						<0.01						0.01
			30s		1.08	2.96	(1.73,	5.04)**	<0.01		1.39	4	(1.54,	10.37)**	<0.01		0.37	1.45	(0.93,	2.26)	0.1
			40s		0.96	2.6	(1.55,	4.35)**	<0.01		0.79	2.2	(1.32,	3.64)**	<0.01		0.73	2.08	(1.31,	3.30)**	<0.01
			50s		-0.05	0.95	(0.62,	1.45)	0.8		0.32	1.37	(0.89,	2.11)	0.15		0.44	1.55	(0.98,	2.46)	0.06
			60s and over		0.11	1.12	(0.72,	1.72)	0.62		0.19	1.21	(0.64,	2.29)	0.55		0.08	1.09	(0.72,	1.64)	0.69
		Educational Level	High school or less (Ref.)
			More than high school		0.32	1.38	(1.02,	1.88)*	0.04		0.62	1.87	(1.26,	2.77)**	<0.01
		Having a child/children	No (Ref.)
			Yes		0.8	2.23	(1.50,	3.32)**	<0.01
	When discouraged by your mother, do you intend to have the vaccination?
				with Gender						with Having a child/children						with Education Level
		Age	20s (Ref.)						<0.01						0.27						0.03
			30s		0.45	1.57	(1.02,	2.42)*	0.04		0.6	1.82	(0.94,	3.53)	0.08		0.36	1.44	(0.93,	2.22)	0.11
			40s		0.07	1.07	(0.68,	1.68)	0.76		0.07	1.07	(0.67,	1.70)	0.78		0.48	1.61	(1.07,	2.45)*	0.02
			50s		-0.69	0.5	(0.29,	0.86)*	0.01		-0.27	0.77	(0.48,	1.22)	0.26		0.12	1.13	(0.71,	1.80)	0.6
			60s and over		-0.62	0.54	(0.32,	0.91)*	0.02		-0.21	0.81	(0.40,	1.63)	0.55		-0.34	0.71	(0.44,	1.15)	0.16
		Educational Level	High school or less (Ref.)
			More than high school		-0.2	0.82	(0.60,	1.13)	0.23		0.32	1.38	(0.96,	1.97)	0.08
		Having a child/children	No (Ref.)
			Yes		-0.14	0.87	(0.60,	1.27)	0.48
	When encouraged by a friend, do you intend to have the vaccination?
				with Gender						with Having a child/children						with Education Level
		Age	20s (Ref.)						<0.01						0.08						0.05
			30s		0.48	1.62	(1.07,	2.46)*	0.02		0.57	1.77	(0.92,	3.41)	0.09		0.51	1.67	(1.10,	2.52)*	0.02
			40s		0.29	1.33	(0.88,	2.03)	0.18		0.21	1.24	(0.81,	1.89)	0.32		0.39	1.47	(0.99,	2.19)	0.06
			50s		-0.69	0.5	(0.32,	0.80)**	<0.01		-0.42	0.66	(0.43,	1.01)	0.06		0.02	1.02	(0.66,	1.56)	0.94
			60s and over		-0.32	0.73	(0.47,	1.13)	0.16		-0.05	0.95	(0.52,	1.76)	0.88		-0.08	0.93	(0.61,	1.40)	0.72
		Educational Level	High school or less (Ref.)
			More than high school		-0.08	0.92	(0.69,	1.23)	0.58		0.4	1.49	(1.06,	2.09)*	0.02
		Having a child/children	No (Ref.)
			Yes		-0.06	0.94	(0.67,	1.32)	0.73
	p-value (* = p<0.05, ** = p<0.01). CI: Confidence interval
	Gender: Male=0, Female=1; Age: 20s~60s and over; Having a child/children: Yes=1, No=0; Education level: More than high school=1, High school or less=0

## Sheet: Supplemental table 5
Supplemental table 5. Intention to research vaccination information (Multiple logistic regression analysis: n=1,030)
			Unstandardized coefficient B	Adjusted odds ratio (95% CI)			p value
Do you compare the advantages and disadvantages of a medical procedure before you undergo it?
	Gender	Male (Ref)
		Female	0.29	1.33	(1.04,	1.71)*	0.02
	Age	20s (Ref.)					0.18
		30s	-0.1	0.9	(0.60,	1.35)	0.62
		40s	-0.04	0.96	(0.64,	1.44)	0.84
		50s	0.11	1.01	(0.68,	1.50)	0.96
		60s and over	-0.43	0.65	(0.44,	0.97)*	0.03
	Educational level	High school or less (Ref.)
		More than high school	0.25	1.28	(1.00,	1.64)	0.05
	Having a child/children	No (Ref.)
		Yes	-0.03	0.97	(0.72,	1.31)	0.83
Do you read the warning labels on over-the-counter flu medications before you take them?
	Gender	Male (Ref)
		Female	0.33	1.39	(1.08,	1.78)*	0.01
	Age	20s (Ref.)					<0.01
		30s	-0.03	0.98	(0.65,	1.46)	0.9
		40s	0.04	1.04	(0.69,	1.56)	0.86
		50s	0.19	1.21	(0.82,	1.79)	0.34
		60s and over	1.02	2.76	(1.84,	4.14)**	<0.01
	Educational level	High school or less (Ref.)
		More than high school	0.22	1.25	(0.97,	1.60)	0.09
	Having a child/children	No (Ref.)
		Yes	-0.09	0.91	(0.67,	1.23)	0.54
Do you research the risks of having an influenza vaccination before you have it?
	Gender	Male (Ref)
		Female	-0.4	0.67	(0.52,	0.86)**	<0.01
	Age	20s (Ref.)					＜0.01
		30s	0.21	1.23	(0.82,	1.84)	0.32
		40s	0.31	1.36	(0.99,	2.05)	0.14
		50s	0.48	1.61	(1.09,	2.39)*	0.02
		60s and over	0.71	2.03	(1.36,	3.03)**	<0.01
	Educational level	High school or less (Ref.)
		More than high school	0.54	1.72	(1.33,	2.21)**	＜0.01
	Having a child/children	No (Ref.)
		Yes	0.02	1.02	(0.75,	1.38)	0.89
Do you research the risks of having a rubella vaccination before you have it?
	Gender	Male (Ref)
		Female	0.37	1.44	(1.11,	1.88)*	0.01
	Age	20s (Ref.)					＜0.01
		30s	0.38	1.46	(0.97,	2.19)	0.07
		40s	0.41	1.5	(1.00,	2.26)	0.05
		50s	0.93	2.53	(1.67,	3.82)**	<0.01
		60s and over	0.82	2.27	(1.51,	3.41)**	<0.01
	Educational level	High school or less (Ref.)
		More than high school	0.5	1.64	(1.27,	2.13)**	＜0.01
	Having a child/children	No (Ref.)
		Yes	0.14	1.15	(0.84,	1.58)	0.37
	p-value (* = p<0.05, ** = p<0.01). CI: Confidence interval
	Gender: Male=0, Female=1; Age: 20s~60s and over; Having a child/children: Yes=1, No=0; Education level: Higher than high school=1, High school or less=0

## Sheet: ★Supplemental table 6
Ssupplemental table 5. Comparison of information-seeking behaviors with vaccination intentions
	(Multiple logistic regression analysis: n=1,030)
		Influenza Vaccination					Rubella Vaccination
		Unstandardized coefficient B	Adjusted odds ratio (95% CI)			p value	Unstandardized coefficient B	Adjusted odds ratio (95% CI)			p value
When given no information, do you intend to have the vaccination? (baseline)
	Do you compare the advantages and disadvantages of medical procedures you consider having?	0.4	1.49	(1.14,	1.93)**	<0.01	0.284	1.328	(1.02,	1.74)*	0.04
	Do you read the warning labels on over-the-counter flu medication?	0.15	1.17	(0.88,	1.53)	0.28	-0.05	0.95	(0.72,	1.27)	0.73
	Do you research the risks of having an influenza vaccination?	0.28	1.32	(0.95,	1.84)	0.1
	Do you research the risks of having a rubella vaccination?						0.15	1.17	(0.83,	1.64)	0.38
When given minor risk information, do you intend to have the vaccination?
	Do you compare the advantages and disadvantages of medical procedures you consider having?	0.44	1.55	(1.20,	2.01)**	<0.01	0.31	1.37	(1.04,	1.79)*	0.02
	Do you read the warning labels on over-the-counter flu medication?	0.08	1.08	(0.82,	1.42)	0.59	-0.02	0.98	(0.73,	1.30)	0.87
	Do you research the risks of having an influenza vaccination?	0.41	1.5	(1.08,	2.08)*	0.02
	Do you research the risks of having a rubella vaccination?						0.21	1.24	(0.88,	1.75)	0.22
When given severe risk information, do you intend to have the vaccination?
	Do you compare the advantages and disadvantages of a medical procedure?	0.42	1.53	(1.17,	1.99)**	<0.01	0.31	1.36	(1.05,	1.77)*	0.02
	Do you read the warning labels on over-the-counter flu medication?	0.12	1.12	(0.85,	1.48)	0.41	-0.04	0.96	(0.73,	1.26)	0.76
	Do you research the risks of having an influenza vaccination?	0.46	1.59	(1.14,	2.21)*	0.01
	Do you research the risks of having a rubella vaccination?						0.12	1.13	(0.81,	1.58)	0.49
When given susceptibility information, do you intend to have the vaccination?
	Do you compare the advantages and disadvantages of medical procedures you consider having?	0.41	1.51	(1.16,	1.95)**	<0.01	0.21	1.24	(0.95,	1.62)	0.12
	Do you read the warning labels on over-the-counter flu medication?	0.1	1.11	(0.85,	1.46)	0.45	-0.03	0.97	(0.73,	1.29)	0.84
	Do you research the risks of having an influenza vaccination?	0.35	1.41	(1.02,	1.96)*	0.04
	Do you research the risks of having a rubella vaccination?						0.11	1.12	(0.79,	1.58)	0.53
When discouraged by your mother, do you intend to have the vaccination?
	Do you compare the advantages and disadvantages of medical procedures you consider having?	0.39	1.48	(1.14,	1.92)**	<0.01	0.36	1.43	(1.07,	1.92)*	0.02
	Do you read the warning labels on over-the-counter flu medication?	0.12	1.13	(0.86,	1.48)	0.4	-0.06	0.94	(0.70,	1.27)	0.68
	Do you research the risks of having an influenza vaccination?	0.31	1.36	(0.98,	1.89)	0.06
	Do you research the risks of having a vaccination?						0.44	1.55	1.06,	2.26)*	0.02
When encouraged by a friend, do you intend to have the vaccination?
	Do you compare the advantages and disadvantages of medical procedures you consider having?	0.36	1.43	(1.10,	1.85)*	0.01	0.23	1.26	(0.96,	1.63)	0.09
	Do you read the warning labels on over-the-counter flu medication?	0.17	1.19	(0.91,	1.56)	0.21	<0.01	1	(0.76,	1.32)	0.98
	Do you research the risks of having an influenza vaccination?	0.31	1.36	(0.98,	1.88)	0.07
	Do you research the risks of having a rubella vaccination?						0.21	1.23	(0.88,	1.73)	0.22
* means <0.05, ** means <0.01. CI: Confidence interval
For each question, Yes=1 and No=0.
